# Supplementary material for: Identification of seven novel ferroptosis-related long non-coding RNA signatures as a diagnostic biomarker for acute myeloid leukemia
Source: BMC Med Genomics. 2021 Sep 27;14:236. doi: 10.1186/s12920-021-01085-9 (PMC8474743; doi:10.1186/s12920-021-01085-9)
Supplement: Supplementary file 3 — Additional file 3. 344 Ferroptosis-related long non-coding RNAs (lncRNAs). [file 12920_2021_1085_MOESM3_ESM.xls]

id	HR	HR.95L	HR.95H	pvalue
AC133961.1	2.925208168	1.85299621	4.617841515	4.07E-06
AF064858.3	1.206742473	1.109426188	1.312595116	1.18E-05
TRAF3IP2-AS1	0.658379361	0.519788489	0.833922629	0.000528325
HCP5	1.051843253	1.022177764	1.08236969	0.000534693
AL357992.1	1.326523171	1.127509519	1.560664184	0.000656784
AC006064.2	0.69818972	0.567402016	0.859124343	0.000686952
KIF26B-AS1	0.614181281	0.463316859	0.814169911	0.000700334
AC009087.1	0.41782335	0.250645791	0.696506218	0.00081647
AC008551.1	1.278983015	1.106882074	1.477842662	0.000846415
LINC00997	0.690487597	0.554318514	0.860106797	0.00095107
AL355803.1	1.49555635	1.175561253	1.902656105	0.001050153
FAM30A	1.010462241	1.004134217	1.016830143	0.001165762
AC005096.1	0.843058378	0.758002004	0.937659037	0.001653839
AL035071.2	0.65427657	0.501308249	0.853921376	0.001795139
AL139246.5	1.559796124	1.178742958	2.064032646	0.001866792
AC018766.1	0.676667892	0.528055104	0.867105407	0.002021925
LINC00963	1.180624671	1.062104259	1.312370797	0.002096336
AL513008.1	1.027921195	1.010033185	1.046126007	0.002108295
AC018645.2	0.880178307	0.810886657	0.955391046	0.002282544
LINC01770	1.15791806	1.053015501	1.273271126	0.002477181
YEATS2-AS1	0.687748354	0.539274296	0.877100583	0.002554721
NADK2-AS1	0.818930201	0.719212576	0.932473508	0.002567046
AC002091.2	1.1595826	1.05296544	1.276995194	0.002623298
WDR86-AS1	1.329277876	1.103228248	1.601644696	0.002762731
AL359715.1	0.635490595	0.471542013	0.856441811	0.002902546
AC092436.4	1.186085784	1.059436196	1.327875611	0.003055552
AC137932.3	0.690706491	0.540435069	0.882761841	0.003114956
FO393418.1	1.681774613	1.191181578	2.374420407	0.003135646
AC010247.2	1.266208109	1.082661165	1.480872342	0.003137248
AP003068.2	1.226717916	1.07110602	1.404937343	0.003152464
MIR133A1HG	0.634898017	0.469407771	0.858732037	0.003194269
AC036103.1	0.64999628	0.487750428	0.866211774	0.003279481
AC010260.1	0.876275661	0.801931409	0.957512108	0.003502715
AC025918.1	0.638844131	0.471189885	0.866151495	0.003911786
SLCO4A1-AS1	1.900389801	1.227109164	2.943080779	0.004014209
AL137186.1	1.40195876	1.113380943	1.76533322	0.004061696
AC008906.1	0.801973214	0.689544566	0.932733093	0.004188939
AP003086.2	0.802707194	0.690398145	0.933285879	0.004265896
AC007383.2	0.88532021	0.814212041	0.962638521	0.004354111
AC090229.1	0.576809967	0.393579034	0.845344159	0.004780329
AC000120.1	0.681234055	0.521447336	0.889984099	0.004884088
LINC02593	0.876155692	0.798983609	0.960781657	0.004947769
LINC01694	1.071049623	1.020977714	1.123577214	0.004956764
AL359504.2	1.350253071	1.094683895	1.665488424	0.005031767
AL450326.1	2.177744795	1.256985877	3.772971899	0.00550923
AC022182.2	1.141054166	1.039440071	1.252601903	0.005557232
AC144548.1	0.672714676	0.5080773	0.890701151	0.005636888
AC008870.2	0.5945217	0.410585102	0.860859417	0.00590088
AL592429.2	1.155865525	1.042529906	1.281522099	0.005941536
AC002454.1	0.980395789	0.966650428	0.994336603	0.005989544
CYTOR	1.182855279	1.049309819	1.333397044	0.006006296
CD27-AS1	1.240720486	1.063342803	1.447686787	0.006139519
AC135507.1	0.794830151	0.674073758	0.93721935	0.006311711
AC008770.3	0.881656885	0.805399082	0.965135025	0.006356317
SPART-AS1	0.832950019	0.730325435	0.949995305	0.006437091
AL162274.1	0.524785467	0.329813261	0.835017322	0.006512123
AL451069.3	1.366388086	1.091148038	1.711056921	0.006527702
AC080037.1	0.6373213	0.460390467	0.882247719	0.006626834
AL391244.3	1.415324078	1.100319577	1.820509503	0.006846368
AC073517.1	0.74459653	0.601109181	0.922334927	0.006930011
AC009948.1	0.9225227	0.870041098	0.978170037	0.006964319
AC244502.1	0.953748613	0.921433844	0.987196663	0.007088018
AL645608.4	0.680785993	0.514500082	0.900815343	0.007123842
SSSCA1-AS1	1.812360795	1.173019735	2.800167425	0.007386371
CDC42-IT1	0.900825307	0.834441134	0.972490688	0.007491184
AC106820.4	0.396121677	0.200718521	0.781753387	0.00758914
AC011443.1	0.793906093	0.669847932	0.940940257	0.00776399
AF064858.1	1.02581557	1.006715525	1.045277993	0.007862237
AC007663.4	0.652586468	0.476141174	0.89441771	0.007960593
AC069234.5	0.77778993	0.6459685	0.936511882	0.007995914
AL391121.1	1.143371843	1.035420105	1.262578508	0.008100485
AC022173.1	0.563533077	0.368315267	0.862222009	0.008213865
UBOX5-AS1	0.466695672	0.265196774	0.821295247	0.008225766
AC011120.1	0.941801465	0.90079013	0.984679971	0.008300283
CRNDE	0.952314111	0.918348628	0.987535821	0.008368101
AC008659.1	0.859710461	0.768261175	0.962045333	0.008431437
AL512413.1	0.729336129	0.576601643	0.922528051	0.008474627
AC026771.1	0.873526354	0.789792275	0.966137952	0.008538562
AC008937.2	0.906220147	0.842033856	0.97529921	0.008607664
AP003086.3	0.930565464	0.881862381	0.981958298	0.008696187
AL606534.1	0.707364911	0.545813094	0.916733445	0.008865963
AC136601.1	0.851281757	0.754252726	0.960792855	0.009114096
AJ239328.1	0.606291606	0.416103939	0.883407911	0.009175683
AC022217.2	1.17021432	1.039441139	1.317440212	0.009329017
AC003070.1	1.075505764	1.018027733	1.136229016	0.009388996
AL645608.6	0.931693187	0.883137488	0.982918523	0.009573083
AC132807.2	0.969937679	0.947791604	0.99260122	0.009593725
AL450322.1	1.047581844	1.011366409	1.085094097	0.009608664
AL353622.1	1.24498921	1.054537295	1.469837189	0.009685848
AC108516.2	0.792867808	0.664854723	0.94552891	0.009783246
AL121772.3	0.796531105	0.669765028	0.947290132	0.010104227
AC110792.2	0.736850416	0.583823298	0.929987784	0.010137926
AP000919.4	0.897282038	0.82609893	0.974598836	0.010167851
AP003467.1	0.682165351	0.509533514	0.913285493	0.01019122
AC004906.1	1.401333613	1.082736998	1.813677649	0.010347209
AC002456.1	0.421411239	0.217334689	0.817114993	0.010533888
BX470102.1	1.736103609	1.135950687	2.653333261	0.010804469
AC022211.1	0.799694211	0.672723868	0.950629019	0.011279099
AC020916.2	0.710029095	0.544652371	0.925620345	0.011364869
AL442663.3	0.621580099	0.429968136	0.898582447	0.011450127
AC087623.3	0.486516803	0.277025427	0.854429149	0.012159267
AL133480.1	0.731934482	0.573451136	0.934217499	0.012192891
AL049597.2	1.814307653	1.138104592	2.892275704	0.012291444
AL121832.2	1.499315568	1.091250642	2.059973288	0.012464454
LINC02256	1.084436195	1.017429728	1.155855611	0.012739805
AC008074.2	1.206224945	1.040758166	1.397998753	0.012751255
AC098848.1	1.474128763	1.086095418	2.000796223	0.012779341
AC080038.1	0.516130176	0.306359408	0.869535427	0.012945609
AC138028.2	0.708507022	0.539654326	0.930192118	0.013102942
AFF2-IT1	0.709383435	0.540602318	0.930859601	0.013257369
AL731557.1	1.173570776	1.033688101	1.332382917	0.013449849
AC068473.2	0.686153291	0.508925394	0.925098932	0.013486849
CR936218.1	0.926153957	0.871400516	0.984347766	0.013611127
LINC01547	1.227860329	1.042705936	1.445892782	0.013839019
LINC01011	1.609794627	1.101546418	2.352546112	0.013909167
AC020911.1	0.612098817	0.413616974	0.905825884	0.014105924
AC073283.1	0.806318785	0.678783479	0.957816453	0.014262644
AC104695.2	1.08687422	1.016814995	1.161760571	0.01426698
AC139887.4	0.863916781	0.768482666	0.971202393	0.014316809
AL139241.1	0.608734041	0.409155417	0.905663513	0.014333309
AC104232.1	1.014669506	1.002898061	1.026579116	0.01444411
AC011491.2	0.643174447	0.450987891	0.917260481	0.014817317
A2M-AS1	1.142459632	1.025964889	1.272181948	0.015219937
LINC00641	0.921588699	0.862773767	0.98441302	0.015229911
AL359091.5	0.535059586	0.322825028	0.886823312	0.015271483
LINC00987	1.399800665	1.066611714	1.837071425	0.015312189
AC244502.3	0.972875693	0.951473239	0.994759573	0.015396865
AC022306.3	0.443342676	0.229480222	0.856512714	0.015480015
AP003086.1	0.76710011	0.618854497	0.950857724	0.015525913
DCST1-AS1	2.171654813	1.157979844	4.072682829	0.015642753
LINC01137	1.290366792	1.049295318	1.586823489	0.01569219
LINC01114	0.701203776	0.525479239	0.935692031	0.015884944
AL162390.1	0.698885891	0.522114568	0.935506341	0.016037452
AL049835.1	0.653616483	0.461647827	0.925412146	0.016534694
LINC00982	1.131441404	1.022708509	1.251734623	0.016595748
RC3H1-IT1	0.901284578	0.827810571	0.981279918	0.016596697
AL157871.5	0.839445253	0.72738453	0.96877003	0.016667494
AC048382.1	0.516796905	0.30044926	0.888932263	0.017059646
LINC01645	0.876934711	0.78718773	0.976913712	0.017126724
AL158163.2	0.773842253	0.626386689	0.956009829	0.017451494
AL136988.2	0.81230464	0.684246454	0.964329188	0.017552148
AC009118.3	0.699050927	0.519722931	0.940255219	0.01791909
AL645608.2	0.92735936	0.871155345	0.987189468	0.018071225
AC008781.2	0.878157319	0.78839526	0.978139159	0.018189507
HCG27	1.223331499	1.034789294	1.446226747	0.018254796
AL354892.3	0.584459138	0.373899262	0.913594967	0.018449724
AL391834.1	0.814895016	0.687305437	0.966169991	0.018468274
AL137002.1	1.098558321	1.01552052	1.188386015	0.019077013
AC008543.3	0.616911311	0.411918777	0.923918954	0.019080456
STARD4-AS1	0.918554173	0.855478865	0.986280087	0.019253902
LINC02175	0.905100077	0.832589342	0.983925818	0.019267749
AL133343.2	1.240288095	1.035609954	1.485418862	0.019272405
AC087623.1	0.834972519	0.717747307	0.971343397	0.019457097
AL136090.1	0.774017586	0.624356863	0.959552554	0.019461288
LINC00926	0.974564381	0.953727493	0.995856511	0.019465104
AC093849.1	0.527515951	0.308378104	0.902376254	0.019543832
AC018809.1	0.619739769	0.414419547	0.926783943	0.019791013
AL591848.4	0.892839885	0.811578345	0.982237963	0.019909039
ACBD3-AS1	0.722996728	0.549803681	0.950747123	0.020262246
AP003064.2	1.199251455	1.028687929	1.398095585	0.020269926
AC134775.1	0.834452313	0.715929886	0.972596168	0.020587571
TNK2-AS1	1.328791285	1.04460174	1.69029613	0.020592322
USP30-AS1	1.157305447	1.021790651	1.310792868	0.02149244
AC011479.3	0.805594506	0.670006413	0.968621338	0.021503527
AL162274.2	0.768237119	0.61356849	0.961894688	0.021523211
C1RL-AS1	1.131830345	1.018209367	1.258130175	0.02177378
AC005070.3	0.797683572	0.657592541	0.967619066	0.021789151
AC018653.3	1.057964068	1.00811583	1.110277148	0.022124935
AC090181.2	0.887255828	0.800774164	0.983077302	0.02224553
ATP11A-AS1	0.684969247	0.495182106	0.947495606	0.022267813
AL139099.2	0.708070242	0.526527174	0.952208151	0.022373501
AC004381.1	0.872737859	0.776424211	0.980998994	0.022518652
AC011825.2	0.818630917	0.689205959	0.972360396	0.022656205
AC034102.6	0.793191907	0.649846433	0.968157043	0.022716865
AC092171.1	0.870946533	0.773314626	0.980904586	0.022738853
AC119428.2	1.13729094	1.018028832	1.270524609	0.022840405
AC023906.5	0.855326832	0.747462937	0.978756208	0.02307595
LINC02131	0.705095111	0.521239508	0.953801673	0.023401815
AC133065.1	1.206954991	1.025508808	1.420504961	0.023635242
FLJ42351	1.583210904	1.063250798	2.357446401	0.023703801
AL451050.2	1.472261017	1.052585578	2.059264869	0.02386376
DIAPH2-AS1	0.748958658	0.582655636	0.962728301	0.024041605
AL359715.2	0.600587088	0.385629635	0.935366002	0.024097962
RASSF1-AS1	0.839479857	0.721028711	0.977390248	0.024155237
ZBTB40-IT1	0.85136373	0.739891983	0.979629754	0.024614569
AC002091.1	1.167229754	1.019970999	1.335749055	0.024617613
SSBP3-AS1	0.887257129	0.799266273	0.984934858	0.024778918
AC138028.1	0.677351613	0.482017545	0.951843377	0.024813175
PRC1-AS1	0.761883591	0.600659948	0.966381408	0.024970605
JMJD1C-AS1	1.419877803	1.044943615	1.929341399	0.02502652
AC024267.4	0.575952805	0.355110106	0.934137407	0.025345632
AL591684.2	0.723950579	0.544991517	0.961674493	0.025766991
AC012184.3	0.605386761	0.38914919	0.941780528	0.026013882
AL031716.1	0.780332152	0.626483129	0.971962754	0.026844039
AL118506.1	1.237324801	1.024414853	1.494485031	0.027081979
AL022341.1	1.500123699	1.045944601	2.151520368	0.027517256
AC005154.4	0.900717446	0.820715476	0.988517875	0.027572988
CR559946.1	2.018651484	1.080621963	3.770933734	0.027583722
AF230666.1	0.639823867	0.429896473	0.952263176	0.027732153
AP002761.4	0.935627053	0.881788076	0.992753256	0.027771851
AP001010.1	0.783774744	0.63067778	0.974035979	0.02800513
AC119403.1	0.516359491	0.286281315	0.931346582	0.028070183
AC024896.1	0.979187607	0.960973494	0.997746948	0.028134019
AC027307.3	0.761131119	0.596504255	0.971192702	0.028161339
AP001160.1	1.014553627	1.001536861	1.027739569	0.028303627
LINC00623	0.865230413	0.760053734	0.984961502	0.028588886
AC016245.1	0.629139645	0.41538551	0.952889984	0.028685154
AL158152.1	0.548449819	0.320052274	0.939837735	0.028833766
AC138649.1	1.052137506	1.005210169	1.101255604	0.029021722
AL158163.1	0.837252173	0.713767428	0.982100295	0.029123092
AL158206.1	0.564520789	0.337671074	0.943769678	0.029206777
AL031320.2	0.615614893	0.397884878	0.952490826	0.029365616
LYST-AS1	0.874761381	0.775499856	0.986728067	0.029452004
AP001266.2	0.882374964	0.788326076	0.987644074	0.029542243
AC124283.2	0.719714165	0.534935178	0.968320088	0.029809074
AC008982.2	0.941656624	0.891940666	0.994143704	0.029840635
AL357060.1	0.904580351	0.82622956	0.990361094	0.030044826
AL080317.3	0.754217099	0.584483911	0.973240532	0.030121965
AC002553.2	0.934450509	0.878873156	0.993542409	0.030231576
PPP1R26-AS1	0.510209957	0.277596601	0.937742749	0.030238289
AC092067.1	0.692932438	0.497258204	0.965605714	0.030258115
AC104758.2	0.624015434	0.407224419	0.95621786	0.030345535
AL356752.1	0.819969618	0.685073648	0.981427582	0.030434507
AL133410.1	1.16475465	1.014432283	1.337352347	0.030525159
AC116366.2	1.126028888	1.011152833	1.253955897	0.030619717
AC243773.2	0.747885715	0.574633825	0.973372988	0.030719111
GARS-DT	0.884953729	0.791997022	0.988820766	0.030888129
AC098613.1	1.167994974	1.014284082	1.345000166	0.031008236
AL390728.6	0.969912081	0.943340519	0.997232098	0.031120226
LINC02556	0.624091354	0.406415669	0.958353841	0.031213235
AC244153.1	0.465402839	0.231842562	0.934253834	0.03145706
AC002464.1	0.912830228	0.839985315	0.991992372	0.031599566
AC096586.2	0.844686053	0.724122051	0.985323576	0.031703472
AC012181.2	0.789443316	0.636148681	0.979677815	0.031844659
AL355574.1	1.262932961	1.020271944	1.563308365	0.03200751
AC005920.2	0.907110166	0.829763546	0.991666671	0.032033252
AC090425.2	0.632982087	0.416602033	0.96174836	0.032136629
AC020658.5	1.117615782	1.009434002	1.237391484	0.032295639
AC009495.3	0.882230503	0.786487677	0.989628552	0.03252968
AC004223.2	0.684107778	0.482874954	0.969202166	0.032682177
AP000763.3	1.090190421	1.007135717	1.180094334	0.03269316
AC008736.1	1.115953657	1.009035798	1.234200577	0.032759624
LINC01506	1.21594685	1.015949597	1.455315053	0.032961492
AC107068.1	0.612206897	0.389093475	0.963257696	0.033851273
AL590133.1	0.77774438	0.61651561	0.981137073	0.033953392
LINC01578	0.949484934	0.905007117	0.996148674	0.034208687
AC012645.3	1.115606184	1.008097315	1.234580371	0.034349083
AL161645.1	0.615611759	0.392608397	0.965282046	0.034521111
AC118344.1	0.875702364	0.774284474	0.990404246	0.034558083
SMC5-AS1	0.899610024	0.815489578	0.992407771	0.034676419
LINC02033	0.580886348	0.350839649	0.961775417	0.034732786
AC005520.3	0.814706456	0.673545171	0.985452258	0.034779342
AC005332.5	0.873246806	0.769881188	0.990490476	0.034977721
AC022960.1	0.792840243	0.638864106	0.98392701	0.035114002
AL136097.2	0.692734758	0.492137034	0.975097203	0.035332004
AC093732.1	0.917662798	0.847024013	0.994192607	0.035511477
AP000943.1	0.626681286	0.40472916	0.97035122	0.03618137
AC244093.5	0.669268132	0.459482453	0.974835555	0.036368178
MHENCR	1.040469744	1.002484786	1.079893984	0.036550379
ITGB2-AS1	1.014717476	1.000913596	1.028711729	0.036560858
AL161644.1	0.597176126	0.368292845	0.968303704	0.03656604
AC023855.1	0.762635508	0.59148728	0.983305876	0.03663593
HMBOX1-IT1	0.718802893	0.527252028	0.979944262	0.036789509
AC124798.1	0.69943086	0.499930921	0.978542251	0.036926948
KCNQ1OT1	0.825940826	0.690102999	0.988516567	0.036983209
TXNDC12-AS1	0.82870334	0.694441878	0.98892254	0.037207157
AC132219.1	0.577606773	0.344645	0.96803837	0.037227673
AC004596.1	1.500204533	1.024263947	2.197298508	0.037242916
AC010531.5	0.72935165	0.541912257	0.981623542	0.037311359
AC011939.2	0.946952633	0.899526221	0.996879545	0.037600595
AC005332.6	0.959147495	0.92214353	0.997636363	0.037723125
AC246787.2	1.009726856	1.000540649	1.018997405	0.037905373
AC078852.1	0.61379129	0.387147191	0.973117607	0.037907103
AC021016.3	1.736725535	1.03117986	2.925014055	0.037949214
AL031595.3	1.35461962	1.016413974	1.805361163	0.038353707
AC009716.1	0.927847002	0.864285081	0.996083444	0.038607315
AC023051.1	0.871826124	0.765524218	0.992889281	0.038684369
AP002449.1	0.81247848	0.666985942	0.989707938	0.039138886
SOCS2-AS1	1.070335172	1.003391783	1.141744829	0.039139319
AC112512.1	0.855823056	0.738016566	0.992434501	0.039353757
NARF-IT1	0.899896762	0.813925141	0.994949217	0.03951326
AC007728.2	1.163698566	1.007292756	1.344390043	0.039529358
AL596220.1	1.411243981	1.016379493	1.959513732	0.039688128
AC108673.2	0.83232682	0.698735358	0.991459682	0.039777667
AC106795.2	1.553937289	1.020661159	2.365840098	0.039848016
C10orf91	1.293308225	1.01170066	1.653301447	0.040091212
AC096921.2	0.746593016	0.564584405	0.987276884	0.04038607
FOXN3-AS1	1.479755964	1.017005891	2.153062959	0.040550612
LINC00899	1.063089551	1.002577241	1.127254189	0.040751965
AC016949.1	0.863701095	0.750458189	0.994032171	0.041009029
LINC02356	1.521510488	1.01663048	2.277124493	0.041336554
AC020931.1	1.4919473	1.015563555	2.19179463	0.041484089
AC016876.1	1.146513264	1.005073982	1.307856624	0.041820225
LINC01833	0.847432301	0.722534389	0.993920172	0.041858177
NORAD	0.976118912	0.953656407	0.9991105	0.041862748
TSPOAP1-AS1	0.923029395	0.85435327	0.997225965	0.04231759
AC008894.1	0.688774394	0.480100798	0.988147006	0.042896514
AL391244.1	1.171822631	1.005039772	1.366282526	0.042955874
AC234775.3	0.795792485	0.637832454	0.992871523	0.043038646
AL022067.1	1.371143923	1.009827556	1.86173931	0.04311123
AC008771.1	0.747416622	0.563640222	0.991113808	0.043180932
AC010530.1	0.732479088	0.541476219	0.990857208	0.043430462
MAN1B1-DT	1.474108759	1.011507198	2.148275995	0.043434469
AC127496.3	0.707944085	0.506038255	0.990408972	0.043776765
AL109923.1	0.747805143	0.563738976	0.991970675	0.043811942
AL596325.2	0.784210472	0.619116111	0.993329124	0.043856439
DUBR	1.345850976	1.008060481	1.796831524	0.043966464
AC011479.2	0.63854226	0.412700336	0.987971614	0.043977491
AL021878.2	0.850207185	0.726008274	0.99565292	0.044005945
AP003392.4	1.144304595	1.003571414	1.304773122	0.044092712
AC005332.3	0.954243447	0.911637782	0.998840301	0.04445706
AC005072.1	0.893697212	0.80089188	0.997256593	0.04452939
AC090607.1	0.577561777	0.337510484	0.988347391	0.045206658
AL121782.1	0.674392339	0.458590535	0.991745342	0.045275081
AC139887.2	0.873242691	0.764680322	0.99721776	0.045381897
AGAP2-AS1	1.429938741	1.007115872	2.030277606	0.04554242
AC048341.1	0.578839428	0.338672331	0.989319332	0.045583464
AC022306.2	0.835231607	0.699921043	0.996700763	0.045867441
AC015971.1	0.759556094	0.579788278	0.995062304	0.045946262
AC127024.5	0.965334745	0.932439934	0.999390026	0.046102096
AC100830.2	0.94379701	0.891627824	0.999018617	0.046173095
LINC00649	0.901480928	0.8140426	0.998311224	0.046323518
AL442067.2	0.714615521	0.513440153	0.994615127	0.046373975
AC018690.1	0.910548152	0.830345868	0.998497096	0.04637821
LINC00539	0.972211759	0.945614312	0.999557316	0.046453414
AC007938.3	0.927363878	0.860959907	0.998889443	0.046670696
PSMA3-AS1	0.93895654	0.882427512	0.999106864	0.046793045
LINC01954	1.28262533	1.003016669	1.640179856	0.047258886
AC027796.5	0.574874342	0.332597123	0.993636104	0.047386394
AC010285.1	0.820719254	0.675094286	0.997757067	0.047423837
AC243960.1	1.064147237	1.000674835	1.131645667	0.04753931
AC024075.3	0.88550457	0.785043105	0.998822023	0.047799315
AC021321.1	0.753374041	0.569045146	0.99741198	0.047921447
AC092042.1	0.602974866	0.365078679	0.995891322	0.048149546
AL139011.1	0.812305195	0.660829416	0.998502357	0.048359285
AC022558.3	0.739894505	0.548479455	0.998111915	0.048571103
AC069234.4	0.700081534	0.491190922	0.997807844	0.048597967
AC004918.3	0.954776391	0.911851408	0.999722048	0.048631467
SLC9A3-AS1	0.939863524	0.883662037	0.999639463	0.048675135
LINC01943	0.76380823	0.584225608	0.99859199	0.048807744
AP002807.1	1.074354179	1.000332113	1.153853693	0.048943825
AC073487.1	0.871297609	0.759596877	0.99942423	0.04904598
AC023449.2	1.120592671	1.000407759	1.255216109	0.049182404
BIRC6-AS1	0.859880726	0.739444845	0.999932405	0.049897456
