# Supplementary material for: Identification of seven novel ferroptosis-related long non-coding RNA signatures as a diagnostic biomarker for acute myeloid leukemia
Source: BMC Med Genomics. 2021 Sep 27;14:236. doi: 10.1186/s12920-021-01085-9 (PMC8474743; doi:10.1186/s12920-021-01085-9)
Supplement: Supplementary file 5 — Additional file 5. TCGA-LAML accession numbers. [file 12920_2021_1085_MOESM5_ESM.xls]

## Sheet: Sheet1
Accession number
TCGA-AB-2915-03A-01T-0740-13
TCGA-AB-2815-03A-01T-0734-13
TCGA-AB-2955-03A-01T-0734-13
TCGA-AB-2933-03A-01T-0734-13
TCGA-AB-2929-03A-01T-0735-13
TCGA-AB-2849-03A-01T-0734-13
TCGA-AB-2980-03A-01T-0734-13
TCGA-AB-2952-03B-01T-0760-13
TCGA-AB-2814-03A-01T-0734-13
TCGA-AB-3011-03A-01T-0736-13
TCGA-AB-2942-03A-01T-0734-13
TCGA-AB-2819-03A-01T-0734-13
TCGA-AB-3001-03A-01T-0736-13
TCGA-AB-2858-03A-01T-0736-13
TCGA-AB-2928-03A-01T-0740-13
TCGA-AB-2943-03A-01T-0740-13
TCGA-AB-3012-03A-01T-0736-13
TCGA-AB-2897-03A-01T-0735-13
TCGA-AB-2950-03A-01T-0735-13
TCGA-AB-2975-03A-01T-0734-13
TCGA-AB-2842-03A-01T-0734-13
TCGA-AB-2823-03A-01T-0736-13
TCGA-AB-2937-03A-01T-0734-13
TCGA-AB-2841-03B-01T-0760-13
TCGA-AB-2893-03A-01T-0734-13
TCGA-AB-2882-03A-01T-0740-13
TCGA-AB-2991-03A-01T-0735-13
TCGA-AB-2919-03A-01T-0740-13
TCGA-AB-2901-03A-01T-0735-13
TCGA-AB-3002-03A-01T-0736-13
TCGA-AB-2956-03A-01T-0740-13
TCGA-AB-2963-03A-01T-0734-13
TCGA-AB-2984-03A-01T-0734-13
TCGA-AB-2812-03A-01T-0734-13
TCGA-AB-2971-03A-01T-0734-13
TCGA-AB-2948-03A-01T-0740-13
TCGA-AB-2834-03A-01T-0734-13
TCGA-AB-2898-03A-01T-0735-13
TCGA-AB-2930-03A-01T-0740-13
TCGA-AB-2970-03A-01T-0734-13
TCGA-AB-2813-03A-01T-0736-13
TCGA-AB-2986-03A-01T-0734-13
TCGA-AB-2994-03A-01T-0735-13
TCGA-AB-2811-03B-01T-0760-13
TCGA-AB-2996-03A-01T-0735-13
TCGA-AB-2949-03B-01T-0748-13
TCGA-AB-2808-03A-01T-0734-13
TCGA-AB-2941-03A-01T-0740-13
TCGA-AB-2828-03A-01T-0734-13
TCGA-AB-2865-03A-01T-0736-13
TCGA-AB-2917-03A-01T-0734-13
TCGA-AB-2983-03A-01T-0734-13
TCGA-AB-2856-03A-01T-0736-13
TCGA-AB-2995-03A-01T-0735-13
TCGA-AB-3008-03A-01T-0736-13
TCGA-AB-2918-03A-01T-0740-13
TCGA-AB-2924-03A-01T-0740-13
TCGA-AB-2895-03A-01T-0735-13
TCGA-AB-2931-03A-01T-0740-13
TCGA-AB-2913-03A-01T-0734-13
TCGA-AB-2891-03A-01T-0735-13
TCGA-AB-2914-03A-01T-0734-13
TCGA-AB-2840-03A-01T-0734-13
TCGA-AB-2932-03A-01T-0740-13
TCGA-AB-2875-03A-01T-0735-13
TCGA-AB-2805-03A-01T-0734-13
TCGA-AB-2825-03A-01T-0736-13
TCGA-AB-2981-03B-01T-0748-13
TCGA-AB-2839-03A-01T-0734-13
TCGA-AB-3009-03A-01T-0736-13
TCGA-AB-2890-03A-01T-0735-13
TCGA-AB-2883-03A-01T-0734-13
TCGA-AB-2822-03A-01T-0734-13
TCGA-AB-2872-03A-01T-0735-13
TCGA-AB-2846-03A-01T-0736-13
TCGA-AB-2892-03A-01T-0734-13
TCGA-AB-2880-03A-01T-0735-13
TCGA-AB-2873-03A-01T-0735-13
TCGA-AB-2966-03A-01T-0734-13
TCGA-AB-2885-03A-01T-0735-13
TCGA-AB-2861-03A-01T-0736-13
TCGA-AB-2884-03A-01T-0735-13
TCGA-AB-2921-03A-01T-0740-13
TCGA-AB-2912-03A-01T-0734-13
TCGA-AB-2835-03A-01T-0736-13
TCGA-AB-2908-03A-01T-0740-13
TCGA-AB-2876-03A-01T-0734-13
TCGA-AB-2843-03A-01T-0736-13
TCGA-AB-2934-03A-01T-0740-13
TCGA-AB-2874-03A-01T-0735-13
TCGA-AB-2920-03B-01T-0760-13
TCGA-AB-2938-03A-01T-0736-13
TCGA-AB-2844-03A-01T-0736-13
TCGA-AB-2916-03A-01T-0734-13
TCGA-AB-2899-03A-01T-0736-13
TCGA-AB-2847-03A-01T-0736-13
TCGA-AB-2959-03A-01T-0734-13
TCGA-AB-2944-03A-01T-0740-13
TCGA-AB-2940-03A-01T-0736-13
TCGA-AB-2878-03A-01T-0734-13
TCGA-AB-2871-03A-01T-0735-13
TCGA-AB-2818-03A-01T-0734-13
TCGA-AB-2877-03A-01T-0735-13
TCGA-AB-2977-03B-01T-0760-13
TCGA-AB-2999-03B-01T-0748-13
TCGA-AB-2857-03A-01T-0736-13
TCGA-AB-2820-03A-01T-0735-13
TCGA-AB-2936-03A-01T-0740-13
TCGA-AB-2946-03A-01T-0740-13
TCGA-AB-2830-03A-01T-0736-13
TCGA-AB-2973-03A-01T-0734-13
TCGA-AB-2853-03A-01T-0734-13
TCGA-AB-2998-03A-01T-0735-13
TCGA-AB-2821-03A-01T-0735-13
TCGA-AB-2982-03B-01T-0748-13
TCGA-AB-2867-03A-01T-0734-13
TCGA-AB-2988-03B-01T-0748-13
TCGA-AB-2939-03A-01T-0740-13
TCGA-AB-2979-03B-01T-0760-13
TCGA-AB-2925-03A-01T-0735-13
TCGA-AB-3007-03A-01T-0736-13
TCGA-AB-2863-03A-01T-0734-13
TCGA-AB-2845-03B-01T-0748-13
TCGA-AB-2910-03A-01T-0740-13
TCGA-AB-2976-03A-01T-0734-13
TCGA-AB-2965-03A-01T-0734-13
TCGA-AB-2935-03A-01T-0740-13
TCGA-AB-2881-03A-01T-0735-13
TCGA-AB-2927-03A-01T-0740-13
TCGA-AB-2866-03A-01T-0736-13
TCGA-AB-2869-03A-01T-0735-13
TCGA-AB-2859-03A-01T-0736-13
TCGA-AB-2806-03A-01T-0734-13
TCGA-AB-2987-03A-01T-0734-13
TCGA-AB-2900-03A-01T-0735-13
TCGA-AB-2992-03A-01T-0735-13
TCGA-AB-2894-03A-01T-0734-13
TCGA-AB-2817-03A-01T-0736-13
TCGA-AB-2836-03A-01T-0736-13
TCGA-AB-2851-03A-01T-0736-13
TCGA-AB-3000-03A-01T-0736-13
TCGA-AB-2826-03A-01T-0734-13
TCGA-AB-2870-03A-01T-0735-13
TCGA-AB-2888-03B-01T-0748-13
TCGA-AB-2886-03A-01T-0735-13
TCGA-AB-2896-03B-01T-0751-13
TCGA-AB-2911-03A-01T-0734-13
TCGA-AB-2810-03A-01T-0736-13
TCGA-AB-2990-03B-01T-0748-13
TCGA-AB-2889-03A-01T-0735-13
TCGA-AB-2862-03A-01T-0736-13
